# Supplementary material for: Haplotype GWAS in Swedish warmblood horses for conformation and jumping traits
Source: J Anim Sci. 2026 Apr 10;104:skag109. doi: 10.1093/jas/skag109 (PMC13244276; doi:10.1093/jas/skag109)
Supplement: skag109_Supplementary_Data [file skag109_Supplementary_Data.xlsx]

## Sheet: Supplementary Table 1
Gene stable ID	Gene start (bp)	Gene end (bp)	Chromosome/scaffold name	Gene name	Gene type
ENSECAG00000018365	104166912	105225764	3	KCNIP4	protein_coding
ENSECAG00000021508	105227299	105246043	3	PACRGL	protein_coding
ENSECAG00000022407	105294264	105654873	3	SLIT2	protein_coding
ENSECAG00000025652	105377058	105377141	3	MIR218-1	miRNA
ENSECAG00000057886	105441293	105441853	3		protein_coding
ENSECAG00000050925	105703270	105705287	3		processed_pseudogene
ENSECAG00000003040	105703270	105705287	3		protein_coding
ENSECAG00000033069	106204227	106685816	3		lncRNA
ENSECAG00000053647	106692549	106695527	3		lncRNA
ENSECAG00000052525	107192489	107381664	3		lncRNA
ENSECAG00000055484	107321653	107323042	3		lncRNA
ENSECAG00000045588	107380944	107392283	3		lncRNA
ENSECAG00000057490	107388219	107388507	3		pseudogene
ENSECAG00000058615	107391656	107394767	3		lncRNA
ENSECAG00000000648	107433656	107587128	3	LCORL	protein_coding
ENSECAG00000008556	108363644	108721923	3	LDB2	protein_coding
ENSECAG00000049539	108735504	108738027	3		lncRNA
ENSECAG00000038198	108931340	108956507	3		lncRNA
ENSECAG00000011326	108962571	109024841	3	TAPT1	protein_coding
ENSECAG00000035012	109051459	109055445	3		lncRNA
ENSECAG00000013323	109059834	109189855	3	PROM1	protein_coding
ENSECAG00000027496	109164845	109164941	3	U6	snRNA
ENSECAG00000051073	109206202	109209856	3		protein_coding
ENSECAG00000034729	109206258	109282880	3		protein_coding
ENSECAG00000040039	109246668	109321894	3	FGFBP1	protein_coding
ENSECAG00000038004	109333675	109380548	3		lncRNA
ENSECAG00000057923	109341221	109352007	3		lncRNA
ENSECAG00000020720	109407727	109455461	3	CD38	protein_coding
ENSECAG00000023398	109495159	109535869	3	BST1	protein_coding
ENSECAG00000024279	109525369	109535869	3	FAM200B	protein_coding
ENSECAG00000024327	109535668	109758375	3	FBXL5	protein_coding
ENSECAG00000025115	109617736	109733604	3	CC2D2A	protein_coding
ENSECAG00000007989	109749413	109858242	3	C1QTNF7	protein_coding

## Sheet: Supplementary Table 2
Gene stable ID	Gene start (bp)	Gene end (bp)	Chromosome/scaffold name	Gene name	Gene type
ENSECAG00000058277	77814565	77819297	9		lncRNA
ENSECAG00000010194	77821948	78012112	9	KHDRBS3	protein_coding
ENSECAG00000026072	77936187	77936293	9	U6	snRNA
ENSECAG00000021001	30874488	30990445	10	SENP6	protein_coding
ENSECAG00000026672	30928742	30928847	10	U6	snRNA
ENSECAG00000024053	31015268	31166687	10	MYO6	protein_coding
ENSECAG00000019440	31170235	31290635	10	IMPG1	protein_coding
ENSECAG00000051684	31325835	31335836	10		lncRNA
ENSECAG00000055010	69546586	69699773	10		lncRNA
ENSECAG00000053337	69580920	69582478	10		lncRNA
ENSECAG00000044043	69669812	69679361	10		lncRNA
ENSECAG00000053606	69705755	69912485	10		lncRNA
ENSECAG00000057978	69709655	69711307	10		lncRNA
ENSECAG00000055264	69730811	69764551	10		lncRNA
ENSECAG00000005580	69940402	70127217	10	TBC1D32	protein_coding
ENSECAG00000059197	37792160	37931654	23		protein_coding
ENSECAG00000011294	37916939	38029117	23	SAXO1	protein_coding
ENSECAG00000005729	38046255	38049563	23	RRAGA	protein_coding
ENSECAG00000014686	38052453	38091186	23	HAUS6	protein_coding
ENSECAG00000027125	38060852	38060982	23	SCARNA8	scaRNA
ENSECAG00000024663	38093927	38178265	23	PLIN2	protein_coding
ENSECAG00000000298	38102619	38291134	23	DENND4C	protein_coding
ENSECAG00000006417	38189226	38189591	23		protein_coding
ENSECAG00000016190	38293157	38297171	23	RPS6	protein_coding
ENSECAG00000052146	38297200	38319607	23		lncRNA
ENSECAG00000047920	38306261	38314015	23		lncRNA
ENSECAG00000017054	38322046	38352441	23	ACER2	protein_coding
ENSECAG00000056112	38356073	38359129	23		lncRNA
ENSECAG00000053397	38356195	38378163	23		lncRNA
ENSECAG00000055323	38364981	38366477	23		lncRNA
ENSECAG00000044888	38376516	38393410	23		lncRNA
ENSECAG00000056089	38378559	38384892	23		lncRNA
ENSECAG00000020101	38395173	38643865	23	SLC24A2	protein_coding
ENSECAG00000056196	7372508	7525895	26		lncRNA
ENSECAG00000045302	7488298	7541592	26		lncRNA
ENSECAG00000050332	7600311	7601633	26		lncRNA
ENSECAG00000057900	7797354	7825747	26		lncRNA
ENSECAG00000054142	7893630	7895522	26		lncRNA
